# Supplementary material for: Involvement of Rho GAP GRAF1 in maintenance of epithelial phenotype
Source: Cell Adh Migr. 2016 Sep 2;11(4):367–83. doi: 10.1080/19336918.2016.1227910 (PMC5569970; doi:10.1080/19336918.2016.1227910)
Supplement: Supplementary_materials.zip [file kcam-11-04-1227910-s001.zip]

Archive with 4 entries (4 files):
- Supplementary Table 1 and Legends.docx
- 2015CAM0086R1-s02.avi
- 2015CAM0086R1-s03.avi.nfu22qi.partial
- Supplementary Fig 1.pdf
